# Supplementary material for: NovelHTI: An Interpretable Pathway-Enhanced Framework for De Novo Target Prediction of Medicinal Herbs via Cross-Scale Heterogeneous Information Fusion
Source: Pharmaceuticals (Basel). 2026 Mar 3;19(3):413. doi: 10.3390/ph19030413 (PMC13028873; doi:10.3390/ph19030413)
Supplement: Supplementary file 1 [file pharmaceuticals-19-00413-s001.zip]

Archive with 1 entries (1 files):
- pharmaceuticals-4128041-supplementary.pdf
